# Supplementary material for: Tuning the Electronic and Optical Properties of the Novel Monolayer Noble-Transition-Metal Dichalcogenides Semiconductor β-AuSe via Strain: A Computational Investigation
Source: Nanomaterials (Basel). 2022 Apr 8;12(8):1272. doi: 10.3390/nano12081272 (PMC9031954; doi:10.3390/nano12081272)
Supplement: Supplementary file 1 [file nanomaterials-12-01272-s001.zip]

Archive with 1 entries (1 files):
- nanomaterials-1628676-supplementary.pdf
